# Supplementary material for: Salmonella Enteritidis ST183: emerging and endemic biotypes affecting western European hedgehogs (Erinaceus europaeus) and people in Great Britain
Source: Sci Rep. 2018 Feb 5;8:2449. doi: 10.1038/s41598-017-18667-2 (PMC5799193; doi:10.1038/s41598-017-18667-2)
Supplement: Supplementary file 2 — Supplementary Worksheet 1 [file 41598_2017_18667_MOESM2_ESM.xls]

## Sheet: Sheet1
Salmonella Enteritidis ST183: emerging and endemic biotypes affecting western European hedgehogs (Erinaceus europaeus) and people in Great Britain
Lawson B., Franklinos L.H.V, Rodriguez-Ramos Fernandez J., Wend-Hansen C., Nair S., Macgregor S.K., John S.K., Pizzi R., Nunez A., Ashton P.M., Cunningham A.A., de Pinna E.M.
Supplementary Datasheet S1:
Isolate database including unique identifiers, host species, geographical region, phage type, eBursGroups (eBG) and multi-locus sequence type (MLST), clade and accession number. The following columns were determined bioinformatically, the presence of plasmid replication type genes and genes determining resistance to Carbapenemase, Beta-lactamase, Aminoglycosides, Trimethoprim, Tetracycline, Sulph…
ID	Year of isolation	ZSL id	Host species	PHE Region	Phage Type	EBG	MLST	Clade	Short Read Archive accession	Phenotypic antimicrobial resistance	Plasmid Replication Type Genes	Carbapenemase	Beta-lactamase	Aminoglycosides	Trimethoprim	Tetracycline	Sulphonamides	Chloramphenicol
1846	2013	XT0036-14	Hedgehog	Scotland	PT 11	4	183	Clade 1	SRR5813574	$	FII-S3	-	-	-	-	-	-	-
60006	2014	R0609-14	Hedgehog	Scotland	PT 11	4	183	Clade 1	SRR1958139	$	FII-S3	-	-	-	-	-	-	-
60046	2014	XT0443-14	Hedgehog	Midlands and East of England	PT 11	4	183	Clade 1	SRR1966855	$	FII-S3	-	-	-	-	-	-	-
60049	2014	XT0480-14	Hedgehog	Scotland	PT 11	4	183	Clade 1	SRR1966231	$	FII-S3	-	-	-	-	-	-	-
60067	2014	XT0995-14	Hedgehog	Midlands and East of England	PT 11	4	183	Clade 1	SRR1970181	$	FII-S3	-	-	-	-	-	-	-
96949	2013	XT1207-14	Hedgehog	Midlands and East of England	PT 11	4	183	Clade 1	SRR1969448	$	FII-S3	-	-	-	-	-	-	-
96951	2014	XT0107-15	Hedgehog	Midlands and East of England	PT 11	4	183	Clade 1	SRR1966154	$	FII-S3	-	-	-	-	-	-	-
149306	2014	XT0541-15	Hedgehog	Midlands and East of England	PT 11	4	183	Clade 1	SRR5220887	$	FII-S3	-	-	-	-	-	-	-
149307	2014	XT0727-15	Hedgehog	Midlands and East of England	PT 11	4	183	Clade 1	SRR5220583	$	FII-S3	-	-	-	-	-	-	-
149308	2015	XT0877-15	Hedgehog	South of England	PT 11	4	183	Clade 1	SRR5814207	$	FII-S3	-	-	-	-	-	-	-
149309	2015	XT0859-15	Hedgehog	North of England	PT 11	4	183	Clade 1	SRR5220155	$	FII-S3	-	-	-	-	-	-	-
159652	2015	XT1054-15	Hedgehog	South of England	PT 11	4	183	Clade 1	SRR5193311	$	FII-S3	-	-	-	-	-	-	-
163115	2015	XT1094-15	Hedgehog	Scotland	PT 11	4	183	Clade 1	SRR5757200	$	FII-S3	-	-	-	-	-	-	-
172515	2015	R1103-15	Hedgehog	Midlands and East of England	PT 11	4	183	Clade 1	SRR5757207	$	FII-S3	-	-	-	-	-	-	-
172434	2015	R1220-15	Hedgehog	Midlands and East of England	PT 11	4	183	Clade 1	SRR5220891	$	FII-S3	-	-	-	-	-	-	-
172517	2015	R1235-15	Hedgehog	Midlands and East of England	PT 11	4	183	Clade 1	SRR5757192	$	FII-S3	-	-	-	-	-	-	-
172438	2015	XT1196-15	Hedgehog	South of England	PT 11	4	183	Clade 1	SRR5757176	$	FII-S3	-	-	-	-	-	-	-
185975	2014	XT1270-15	Hedgehog	Midlands and East of England	PT 11	4	183	Clade 1	SRR5757189	$	FII-S3	-	-	-	-	-	-	-
185976	2015	XT1293-15	Hedgehog	North of England	PT 11	4	183	Clade 1	SRR5220914	$	FII-S3	-	-	-	-	-	-	-
185977	2015	XT1315-15	Hedgehog	North of England	PT 11	4	183	Clade 1	SRR5216613	$	FII-S3	-	-	-	-	-	-	-
185978	2015	XT1341-15	Hedgehog	Midlands and East of England	PT 11	4	183	Clade 1	SRR5757213	$	FII-S3	-	-	-	-	-	-	-
191949	2015	S04104-15	Hedgehog	Midlands and East of England	PT 11	4	183	Clade 1	SRR5193740	$	FII-S3	-	-	-	-	-	-	-
199807	2015	XT1351-15	Hedgehog	North of England	PT 11	4	183	Clade 1	SRR5220842	$	FII-S3	-	-	-	-	-	-	-
199931	2015	XT1352-15	Hedgehog	South of England	PT 11	4	183	Clade 1	SRR5757178	$	FII-S3	-	-	-	-	-	-	-
199932	2014	XT1416-15	Hedgehog	Midlands and East of England	PT 11	4	183	Clade 1	SRR5757187	$	FII-S3	-	-	-	-	-	-	-
208758	2015	XT1461-15	Hedgehog	Midlands and East of England	PT 11	4	183	Clade 1	SRR5193500	$	FII-S3	-	-	-	-	-	-	-
60040	2014	R0611-14	Hedgehog	Scotland	PT 66	4	183	Clade 2	SRR5220676	$	FII-S3	-	-	-	-	-	-	-
60008	2014	R0830-14	Hedgehog	Scotland	PT 66	4	183	Clade 2	SRR5757177	$	FII-S3	-	-	-	-	-	-	-
60052	2012	XT0838-14	Hedgehog	Scotland	PT 66	4	183	Clade 2	SRR5220445	$	FII-S3	-	-	-	-	-	-	-
60055	2012	XT0839-14	Hedgehog	Scotland	PT 66	4	183	Clade 2	SRR5757193	$	FII-S3	-	-	-	-	-	-	-
60058	2012	XT0840-14	Hedgehog	Scotland	PT 66	4	183	Clade 2	SRR5757181	$	FII-S3	-	-	-	-	-	-	-
60064	2011-2013	XT0882-14	Hedgehog	Scotland	PT 66	4	183	Clade 2	SRR5220692	$	FII-S3	-	-	-	-	-	-	-
60070	2012	XT1113-14	Hedgehog	Scotland	PT 66	4	183	Clade 2	SRR5757180	$	FII-S3	-	-	-	-	-	-	-
60073	2012	XT1114-14	Hedgehog	Scotland	PT 66	4	183	Clade 2	SRR5757183	$	FII-S3	-	-	-	-	-	-	-
60076	2013	XT1117-14	Hedgehog	Scotland	PT 66	4	183	Clade 2	SRR5757202	$	FII-S3	-	-	-	-	-	-	-
60079	2012	XT1118-14	Hedgehog	Scotland	PT 66	4	183	Clade 2	SRR5220562	$	FII-S3	-	-	-	-	-	-	-
60082	2012	XT1133-14	Hedgehog	Scotland	PT 66	4	183	Clade 2	SRR5757191	$	FII-S3	-	-	-	-	-	-	-
60085	2012	XT1136-14	Hedgehog	Scotland	PT 66	4	183	Clade 2	SRR5220740	$	FII-S3	-	-	-	-	-	-	-
60088	2014	XT1139-14	Hedgehog	Scotland	PT 66	4	183	Clade 2	SRR5757163	$	FII-S3	-	-	-	-	-	-	-
60090	2013	XT1140-14	Hedgehog	Scotland	PT 66	4	183	Clade 2	SRR5220053	$	FII-S3	-	-	-	-	-	-	-
60092	2012	XT1141-14	Hedgehog	Scotland	PT 66	4	183	Clade 2	SRR5757188	$	FII-S3	-	-	-	-	-	-	-
60094	2011	XT1142-14	Hedgehog	Scotland	PT 66	4	183	Clade 2	SRR5757162	$	FII-S3	-	-	-	-	-	-	-
159656	2015	XT1053-15	Hedgehog	Scotland	PT 66	4	183	Clade 2	SRR5193323	$	FII-S3	-	-	-	-	-	-	-
172436	2015	XT1148-15	Hedgehog	Scotland	PT 66	4	183	Clade 2	SRR5757208	$	FII-S3	-	-	-	-	-	-	-
172521	2015	XT1224-15	Hedgehog	Scotland	PT 66	4	183	Clade 2	SRR5757184	$	FII-S3	-	-	-	-	-	-	-
191880	2015	NA	Hedgehog	Scotland	PT 66	4	183	Clade 2	SRR5757206	$	FII-S3	-	-	-	-	-	-	-
188137	2012	XT0881-14	Hedgehog	Scotland	PT 66 + PT 11	4	183	Clade 1	SRR3322670	$	FII-S3	-	-	-	-	-	-	-
6483	2014	NA	Human	South of England	NA	4	183	Clade 1	SRR3049808	$	FII-S3	-	-	-	-	-	-	-
185903	2015	NA	Human	Midlands and East of England	NA	4	183	Clade 1	SRR5216207	$	FII-S3	-	-	-	-	-	-	-
187509	2015	NA	Human	North of England	NA	4	183	Clade 1	SRR3284676	$	FII-S3	-	-	-	-	-	-	-
188153	2015	NA	Human	England	NA	4	183	Clade 1	SRR5193234	$	FII-S3	-	-	-	-	-	-	-
190603	2015	NA	Human	North of England	NA	4	183	Clade 1	SRR5757179	$	FII-S3	-	-	-	-	-	-	-
191962	2015	NA	Human	Midlands and East of England	NA	4	183	Clade 1	SRR5193757	$	FII-S3	-	-	-	-	-	-	-
193403	2015	NA	Human	South of England	NA	4	183	Clade 2	SRR5757203	$	FII-S3	-	-	-	-	-	-	-
194258	2015	NA	Human	Midlands and East of England	NA	4	183	Clade 1	SRR5215712	$	FII-S3	-	-	-	-	-	-	-
195555	2015	NA	Human	North of England	NA	4	183	Clade 1	SRR5215850	$	FII-S3	-	-	-	-	-	-	-
23444	2014	NA	Human	Midlands and East of England	PT 11	4	183	Clade 1	SRR1966922	$	FII-S3	-	-	-	-	-	-	-
43890	2014	NA	Human	Midlands and East of England	PT 11	4	183	Clade 1	SRR3049114	$	FII-S3	-	-	-	-	-	-	-
62560	2014	NA	Human	Midlands and East of England	PT 11	4	183	Clade 1	SRR1957878	$	FII-S3	-	-	-	-	-	-	-
58504	2014	NA	Human	North of England	PT 11	4	183	Clade 1	SRR1958370	$	FII-S3	-	-	-	-	-	-	-
58534	2014	NA	Human	South of England	PT 11	4	183	Clade 1	SRR1958610	$	FII-S3	-	-	-	-	-	-	-
140583	2015	NA	Human	Midlands and East of England	PT 11	4	183	Clade 1	SRR5757211	$	FII-S3	-	-	-	-	-	-	-
161050	2015	NA	Human	London	PT 11	4	183	Clade 1	SRR5216634	$	FII-S3	-	-	-	-	-	-	-
161055	2015	NA	Human	London	PT 11	4	183	Clade 1	SRR5216610	$	FII-S3	-	-	-	-	-	-	-
173732	2015	NA	Human	Midlands and East of England	PT 11	4	183	Clade 1	SRR5757195	$	FII-S3	-	-	-	-	-	-	-
166220	2015	NA	Human	North of England	PT 11	4	183	Clade 1	SRR5215853	$	FII-S3	-	-	-	-	-	-	-
166221	2015	NA	Human	North of England	PT 11	4	183	Clade 1	SRR5193739	$	FII-S3	-	-	-	-	-	-	-
168351	2015	NA	Human	South of England	PT 11	4	183	Clade 1	SRR3285375	$	FII-S3	-	-	-	-	-	-	-
170473	2015	NA	Human	North of England	PT 11	4	183	Clade 1	SRR5216325	$	FII-S3	-	-	-	-	-	-	-
174659	2015	NA	Human	North of England	PT 11	4	183	Clade 1	SRR5193937	$	FII-S3	-	-	-	-	-	-	-
171185	2015	NA	Human	North of England	PT 11	4	183	Clade 1	SRR5220608	$	FII-S3	-	-	-	-	-	-	-
173556	2015	NA	Human	North of England	PT 11	4	183	Clade 1	SRR5757201	$	FII-S3	-	-	-	-	-	-	-
173557	2015	NA	Human	Wales	PT 11	4	183	Clade 1	SRR5757212	$	FII-S3	-	-	-	-	-	-	-
174700	2015	NA	Human	North of England	PT 11	4	183	Clade 1	SRR3285081	$	FII-S3	-	-	-	-	-	-	-
176249	2015	NA	Human	North of England	PT 11	4	183	Clade 1	SRR5757197	$	FII-S3	-	-	-	-	-	-	-
174792	2015	NA	Human	North of England	PT 11	4	183	Clade 1	SRR5193846	$	FII-S3	-	-	-	-	-	-	-
175589	2015	NA	Human	Midlands and East of England	PT 11	4	183	Clade 1	SRR5757209	$	FII-S3	-	-	-	-	-	-	-
178680	2015	NA	Human	Midlands and East of England	PT 11	4	183	Clade 1	SRR5757194	$	FII-S3	-	-	-	-	-	-	-
180819	2015	NA	Human	Midlands and East of England	PT 11	4	183	Clade 1	SRR5220251	$	FII-S3	-	-	-	-	-	-	-
106542	2015	NA	Human	North of England	PT 20	4	183	Clade 1	SRR5757198	$	FII-S3	-	-	-	-	-	-	-
164718	2015	NA	Human	Midlands and East of England	PT 66	4	183	Clade 2	SRR5220883	$	FII-S3	-	-	-	-	-	-	-
192875	2015	NA	Human	Scotland	PT 66	4	183	Clade 2	SRR5215478	$	FII-S3	-	-	-	-	-	-	-
191881	2015	NA	Human	Scotland	PT 66	4	183	Clade 2	SRR5216267	$	FII-S3	-	-	-	-	-	-	-
191882	2015	NA	Human	Scotland	PT 66	4	183	Clade 2	SRR5220856	$	FII-S3	-	-	-	-	-	-	-
1849	2013	XT0035-14	Hedgehog	Scotland	PT 66 (initial id. variant PT 15)	4	183	Clade 2	SRR3048875	Not tested	FII-S3	-	-	-	-	-	-	-
H123100337	2012	NA	Human	Midlands and East of England	PT 11	4	183	Clade 1	SRR5814202	Not tested	FII-S3	-	-	-	-	-	-	-
H123200285	2012	NA	Human	North of England	PT 11	4	183	Clade 1	SRR5814201	Not tested	FII-S3	-	-	-	-	-	-	-
H123420630	2012	NA	Human	North of England	PT 11	4	183	Clade 1	SRR6326695	Not tested	FII-S3	-	-	-	-	-	-	-
H123580518	2012	NA	Human	North of England	PT 11	4	183	Clade 1	SRR5814203	Not tested	FII-S3	-	-	-	-	-	-	-
H123780516	2012	NA	Human	North of England	PT 11	4	183	Clade 1	SRR5814204	Not tested	FII-S3	-	-	-	-	-	-	-
H124020447	2012	NA	Human	North of England	PT 11	4	183	Clade 1	SRR5814205	Not tested	FII-S3	-	-	-	-	-	-	-
H124220645	2012	NA	Human	Midlands and East of England	PT 11	4	183	Clade 1	SRR5814208	Not tested	FII-S3	-	-	-	-	-	-	-
H124460422	2012	NA	Human	Midlands and East of England	PT 11	4	183	Clade 1	SRR5814206	Not tested	FII-S3	-	-	-	-	-	-	-
119485	2015	NA	Human	North of England	PT 11	4	183	Clade 1	SRR5813587	Not tested	FII-S3	-	-	-	-	-	-	-
122693	2015	NA	Human	Midlands and East of England	PT 20	4	183	Clade 1	SRR5814210	Not tested	FII-S3	-	-	-	-	-	-	-
123858	2015	NA	Human	Wales	PT 11	4	183	Clade 1	SRR5813588	Not tested	FII-S3	-	-	-	-	-	-	-
149317	2015	NA	Human	Midlands and East of England	PT 11	4	183	Clade 1	SRR6326673	Not tested	FII-S3	-	-	-	-	-	-	-
H123480474	2012	NA	Human	South of England	RDNC	4	183	Clade 1	SRR1645784	Not tested	FII-S3	-	-	-	-	-	-	-
44755	2014	NA	Human	South of England	PT 14c	4	183	Outlier	SRR1957732	Not tested	FII-S3	-	-	-	-	-	-	-
44686	2014	NA	Human	South of England	PT 11	4	183	Clade 1	SRR1957742	Not tested	FII-S3	-	-	-	-	-	-	-
44687	2014	NA	Human	North of England	PT 11	4	183	Clade 1	SRR1957804	Not tested	FII-S3	-	-	-	-	-	-	-
54024	2014	NA	Human	North of England	PT 11	4	183	Clade 1	SRR1957880	Not tested	FII-S3	-	-	-	-	-	-	-
60403	2014	NA	Human	North of England	PT 11	4	183	Clade 1	SRR1957886	Not tested	FII-S3	-	-	-	-	-	-	-
60017	2014	NA	Human	South of England	PT 11	4	183	Clade 1	SRR1958091	Not tested	FII-S3	-	-	-	-	-	-	-
62584	2014	NA	Human	South of England	PT 11	4	183	Clade 1	SRR1958210	Not tested	FII-S3	-	-	-	-	-	-	-
53993	2014	NA	Human	North of England	PT 11	4	183	Clade 1	SRR1958383	Not tested	FII-S3	-	-	-	-	-	-	-
50151	2014	NA	Human	Midlands and East of England	PT 11	4	183	Clade 1	SRR1958392	Not tested	FII-S3	-	-	-	-	-	-	-
50134	2014	NA	Human	North of England	PT 9a	4	183	Clade 1	SRR1958410	Not tested	FII-S3	-	-	-	-	-	-	-
57618	2014	NA	Human	Midlands and East of England	PT 11	4	183	Clade 1	SRR1958484	Not tested	FII-S3	-	-	-	-	-	-	-
46129	2014	NA	Human	Midlands and East of England	PT 11	4	183	Clade 1	SRR1958647	Not tested	FII-S3;I1[v]	-	-	-	-	-	-	-
66879	2014	NA	Human	North of England	PT 9a	4	183	Clade 1	SRR1959307	Not tested	FII-S3	-	-	-	-	-	-	-
74302	2014	NA	Human	Midlands and East of England	PT 11	4	183	Clade 1	SRR1961507	Not tested	FII-S3	-	-	-	-	-	-	-
69142	2014	NA	Human	Wales	PT 11	4	183	Clade 1	SRR1963148	Not tested	FII-S3	-	-	-	-	-	-	-
70664	2014	NA	Human	Midlands and East of England	PT 11	4	183	Clade 1	SRR1963220	Not tested	FII-S3	-	-	-	-	-	-	-
69770	2014	NA	Human	North of England	PT 11	4	183	Clade 1	SRR1963317	Not tested	FII-S3	-	-	-	-	-	-	-
70662	2014	NA	Human	North of England	PT 11	4	183	Clade 1	SRR1963453	Not tested	FII-S3	-	-	-	-	-	-	-
40282	2014	NA	Human	South of England	PT 11	4	183	Clade 1	SRR1965437	Not tested	FII-S3	-	-	-	-	-	-	-
65374	2014	NA	Human	North of England	PT 11	4	183	Clade 1	SRR1965630	Not tested	FII-S3	-	-	-	-	-	-	-
40797	2014	NA	Human	Midlands and East of England	PT 11	4	183	Clade 1	SRR1965640	Not tested	FII-S3	-	-	-	-	-	-	-
68652	2014	NA	Human	Midlands and East of England	PT 11	4	183	Clade 1	SRR1965918	Not tested	FII-S3	-	-	-	-	-	-	-
65321	2014	NA	Human	North of England	PT 11	4	183	Clade 1	SRR1965923	Not tested	FII-S3	-	-	-	-	-	-	-
36989	2014	NA	Human	North of England	PT 66 (initial id. variant PT 15)	4	183	Clade 2	SRR1966054	Not tested	FII-S3	-	-	-	-	-	-	-
55582	2014	NA	Human	South of England	PT 11	4	183	Clade 1	SRR1966056	Not tested	FII-S3	-	-	-	-	-	-	-
65400	2014	NA	Human	Midlands and East of England	PT 20	4	183	Clade 1	SRR1966114	Not tested	FII-S3	-	-	-	-	-	-	-
14135	2014	NA	Human	North of England	PT 11	4	183	Clade 1	SRR1966425	Not tested	FII-S3	-	-	-	-	-	-	-
50357	2014	NA	Human	London	RDNC	4	183	Clade 1	SRR1966764	Not tested	FII-S3	-	-	-	-	-	-	-
63000	2014	NA	Human	North of England	PT 11	4	183	Clade 1	SRR1966860	Not tested	FII-S3	-	-	-	-	-	-	-
25005	2014	NA	Human	Midlands and East of England	PT 11	4	183	Clade 1	SRR1966924	Not tested	FII-S3	-	-	-	-	-	-	-
37009	2014	NA	Human	North of England	PT 11	4	183	Clade 1	SRR1966925	Not tested	FII-S3	-	-	-	-	-	-	-
63738	2014	NA	Human	Midlands and East of England	PT 20	4	183	Clade 1	SRR1967015	Not tested	FII-S3	-	-	-	-	-	-	-
57159	2014	NA	Human	North of England	PT 11	4	183	Clade 1	SRR1967654	Not tested	FII-S3	-	-	-	-	-	-	-
36367	2014	NA	Human	North of England	PT 11	4	183	Clade 1	SRR1968103	Not tested	FII-S3	-	-	-	-	-	-	-
34201	2014	NA	Human	North of England	PT 11	4	183	Clade 1	SRR1968131	Not tested	FII-S3	-	-	-	-	-	-	-
56113	2014	NA	Human	South of England	PT 14c	4	183	Outlier	SRR1968226	Not tested	FII-S3	-	-	-	-	-	-	-
65366	2014	NA	Human	North of England	PT 11	4	183	Clade 1	SRR1968477	Not tested	FII-S3	-	-	-	-	-	-	-
68662	2014	NA	Human	Midlands and East of England	PT 11	4	183	Clade 1	SRR1968500	Not tested	FII-S3	-	-	-	-	-	-	-
37836	2014	NA	Human	England	PT 11	4	183	Clade 2	SRR1968725	Not tested	FII-S3	-	-	-	-	-	-	-
40242	2014	NA	Human	North of England	PT 11	4	183	Clade 1	SRR1969040	Not tested	FII-S3	-	-	-	-	-	-	-
61861	2014	NA	Human	Midlands and East of England	PT 11	4	183	Clade 1	SRR1969169	Not tested	FII-S3	-	-	-	-	-	-	-
31978	2014	NA	Human	Midlands and East of England	PT 11	4	183	Clade 1	SRR1969385	Not tested	FII-S3	-	-	-	-	-	-	-
63872	2014	NA	Human	Midlands and East of England	Untypable	4	183	Clade 1	SRR1969509	Not tested	FII-S3	-	-	-	-	-	-	-
12191	2014	NA	Human	North of England	PT 11	4	183	Clade 1	SRR1969624	Not tested	FII-S3	-	-	-	-	-	-	-
40277	2014	NA	Human	North of England	PT 11	4	183	Clade 1	SRR1969670	Not tested	FII-S3	-	-	-	-	-	-	-
65380	2014	NA	Human	North of England	PT 11	4	183	Clade 1	SRR1969780	Not tested	FII-S3	-	-	-	-	-	-	-
60164	2014	NA	Human	North of England	PT 11	4	183	Clade 1	SRR1969903	Not tested	FII-S3	-	-	-	-	-	-	-
69275	2014	NA	Human	Midlands and East of England	PT 11	4	183	Clade 1	SRR1969909	Not tested	FII-S3	-	-	-	-	-	-	-
38348	2014	NA	Human	South of England	PT 11	4	183	Clade 1	SRR1969918	Not tested	FII-S3	-	-	-	-	-	-	-
40348	2014	NA	Human	Midlands and East of England	PT 66 (initial id. variant PT 15)	4	183	Clade 2	SRR1970029	Not tested	FII-S3	-	-	-	-	-	-	-
43941	2014	NA	Human	Midlands and East of England	PT 11	4	183	Clade 1	SRR3048564	Not tested	FII-S3	-	-	-	-	-	-	-
21090	2014	NA	Human	North of England	PT 11	4	183	Clade 1	SRR3048712	Not tested	FII-S3	-	-	-	-	-	-	-
29959	2014	NA	Human	South of England	PT 11	4	183	Clade 1	SRR3048839	Not tested	FII-S3	-	-	-	-	-	-	-
29273	2014	NA	Human	South of England	PT 11	4	183	Clade 1	SRR3048925	Not tested	FII-S3	-	-	-	-	-	-	-
60172	2014	NA	Human	North of England	PT 11	4	183	Clade 1	SRR3049021	Not tested	FII-S3	-	-	-	-	-	-	-
53047	2014	NA	Human	North of England	PT 11	4	183	Clade 1	SRR3049108	Not tested	FII-S3	-	-	-	-	-	-	-
18578	2014	NA	Human	North of England	PT 11	4	183	Clade 1	SRR3049205	Not tested	FII-S3	-	-	-	-	-	-	-
58550	2014	NA	Human	Wales	RDNC	4	183	Clade 1	SRR3049418	Not tested	FII-S3;I1	-	-	-	-	-	-	-
82503	2014	NA	Human	North of England	PT 11	4	183	Clade 1	SRR3049525	Not tested	FII-S3	-	-	-	-	-	-	-
53064	2014	NA	Human	Midlands and East of England	PT 11	4	183	Clade 1	SRR3049710	Not tested	FII-S3	-	-	-	-	-	-	-
58591	2014	NA	Human	Midlands and East of England	PT 11	4	183	Clade 1	SRR3049772	Not tested	FII-S3	-	-	-	-	-	-	-
29974	2014	NA	Human	Midlands and East of England	PT 11	4	183	Clade 1	SRR3049774	Not tested	FII-S3	-	-	-	-	-	-	-
29967	2014	NA	Human	South of England	PT 11	4	183	Clade 1	SRR3049837	Not tested	FII-S3	-	-	-	-	-	-	-
140582	2015	NA	Human	Midlands and East of England	PT 11	4	183	Clade 1	SRR3284749	Not tested	FII-S3	-	-	-	-	-	-	-
136587	2015	NA	Human	Midlands and East of England	PT 20	4	183	Clade 1	SRR3285341	Not tested	FII-S3	-	-	-	-	-	-	-
126099	2015	NA	Human	Midlands and East of England	PT 11	4	183	Clade 1	SRR3285412	Not tested	FII-S3	-	-	-	-	-	-	-
131525	2015	NA	Human	Midlands and East of England	PT 11	4	183	Clade 1	SRR3321885	Not tested	FII-S3	-	-	-	-	-	-	-
135067	2015	NA	Human	North of England	PT 11	4	183	Clade 1	SRR3322002	Not tested	FII-S3	-	-	-	-	-	-	-
157247	2015	NA	Human	North of England	PT 11	4	183	Clade 1	SRR3322078	Not tested	FII-S3	-	-	-	-	-	-	-
130499	2015	NA	Human	North of England	PT 11	4	183	Clade 1	SRR3322692	Not tested	FII-S3	-	-	-	-	-	-	-
152509	2015	NA	Human	Wales	PT 11	4	183	Clade 1	SRR3322958	Not tested	FII-S3	-	-	-	-	-	-	-
136546	2015	NA	Human	North of England	PT 11	4	183	Clade 1	SRR3322988	Not tested	FII-S3	-	-	-	-	-	-	-
155711	2015	NA	Human	Midlands and East of England	PT 11	4	183	Clade 1	SRR3585350	Not tested	FII-S3	-	-	-	-	-	-	-
131456	2015	NA	Human	Midlands and East of England	PT 11	4	183	Clade 1	SRR3585361	Not tested	FII-S3	-	-	-	-	-	-	-
149390	2015	NA	Human	Midlands and East of England	PT 11	4	183	Clade 1	SRR5193071	Not tested	FII-S3	-	-	-	-	-	-	-
118959	2015	NA	Human	South of England	PT 11	4	183	Clade 1	SRR5193320	Not tested	FII-S3	-	-	-	-	-	-	-
131460	2015	NA	Human	North of England	PT 11	4	183	Clade 1	SRR5194101	Not tested	FII-S3	-	-	-	-	-	-	-
161083	2015	NA	Human	North of England	PT 11	4	183	Clade 1	SRR5216432	Not tested	FII-S3	-	-	-	-	-	-	-
134283	2015	NA	Human	Midlands and East of England	PT 11	4	183	Clade 1	SRR5216466	Not tested	FII-S3	-	-	-	-	-	-	-
107787	2015	NA	Human	North of England	PT 11	4	183	Clade 1	SRR5216505	Not tested	FII-S3	-	-	-	-	-	-	-
142284	2015	NA	Human	North of England	PT 11	4	183	Clade 1	SRR5216508	Not tested	FII-S3	-	-	-	-	-	-	-
157314	2015	NA	Human	Midlands and East of England	RDNC	4	183	Clade 1	SRR5216517	Not tested	FII-S3	-	-	-	-	-	-	-
133204	2015	NA	Human	Midlands and East of England	PT 11	4	183	Clade 1	SRR5220195	Not tested	FII-S3	-	-	-	-	-	-	-
113004	2015	NA	Human	Midlands and East of England	PT 11	4	183	Clade 1	SRR5220600	Not tested	FII-S3	-	-	-	-	-	-	-
142534	2015	NA	Human	Midlands and East of England	PT 11	4	183	Clade 1	SRR5220609	Not tested	FII-S3	-	-	-	-	-	-	-
133218	2015	NA	Human	North of England	PT 11	4	183	Clade 1	SRR5757182	Not tested	FII-S3	-	-	-	-	-	-	-
161881	2015	NA	Human	Midlands and East of England	PT 11	4	183	Clade 1	SRR5757185	Not tested	FII-S3	-	-	-	-	-	-	-
143999	2015	NA	Human	North of England	PT 11	4	183	Clade 1	SRR5757186	Not tested	FII-S3	-	-	-	-	-	-	-
152479	2015	NA	Human	South of England	PT 11	4	183	Clade 1	SRR5757190	Not tested	FII-S3	-	-	-	-	-	-	-
236271	2016	NA	Human	South of England	NA	4	183	Clade 1	SRR5757196	Not tested	FII-S3	-	-	-	-	-	-	-
146119	2015	NA	Human	Wales	PT 11	4	183	Clade 1	SRR5757199	Not tested	FII-S3	-	-	-	-	-	-	-
157271	2015	NA	Human	North of England	PT 11	4	183	Clade 1	SRR5757204	Not tested	FII-S3	-	-	-	-	-	-	-
133212	2015	NA	Human	Midlands and East of England	PT 11	4	183	Clade 1	SRR5757205	Not tested	FII-S3	-	-	-	-	-	-	-
140254	2015	NA	Human	Midlands and East of England	PT 11	4	183	Clade 1	SRR5757210	Not tested	FII-S3	-	-	-	-	-	-	-
130341	2015	NA	Human	South of England	PT 19a	4	183	Outlier	SRR5757214	Not tested	FII-S3	-	-	-	-	-	-	-
161854	2015	NA	Human	North of England	PT 11	4	183	Clade 1	SRR5757215	Not tested	FII-S3	-	-	-	-	-	-	-
99074	2015	NA	Human	Midlands and East of England	RDNC	4	183	Outlier	SRR3049054	Not tested	FII-S3	-	TEM-1	-	strA,strB	-	-	sul-2
149230	2015	NA	Human	South of England	RDNC	4	183	Outlier	SRR3285467	Not tested	FII-S3	-	TEM-1	-	strA,strB	-	-	sul-2
